# Supplementary material for: Three new species of genus Onycholabis Bates, 1873 (Coleoptera, Carabidae, Platynini) based on morphological and molecular data
Source: Zookeys. 2026 Jun 16;1282:245–66. doi: 10.3897/zookeys.1282.186433 (PMC13291769; doi:10.3897/zookeys.1282.186433)
Supplement: XML Treatment for Onycholabis tengjhihensis [file zookeys.1282.186433-treatment1.xml]

<!DOCTYPE tp:taxon-treatment
  PUBLIC "-//TaxonX//DTD Taxonomic Treatment Publishing DTD v0 20100105//EN" "tax-treatment-NSO.dtd">
<tp:taxon-treatment xmlns:tp="http://www.plazi.org/taxpub"><tp:treatment-meta><kwd-group><label>Taxon classification</label><kwd>
                <named-content content-type="kingdom">Animalia</named-content>
              </kwd><kwd>
                <named-content content-type="order">Coleoptera</named-content>
              </kwd><kwd>
                <named-content content-type="family">Carabidae</named-content>
              </kwd></kwd-group><mixed-citation publication-type="journal"><person-group><name><surname>Bolkiboev</surname><given-names>Shokhrukh</given-names></name><name><surname>Huang</surname><given-names>Sunbin</given-names></name><name><surname>Kholmatov</surname><given-names>Bakhtiyor</given-names></name><name><surname>Liang</surname><given-names>Hongbin</given-names></name></person-group><article-title>Three new species of genus <italic><tp:taxon-name><tp:taxon-name-part taxon-name-part-type="genus" reg="Onycholabis">Onycholabis</tp:taxon-name-part></tp:taxon-name></italic> Bates, 1873 (<tp:taxon-name><tp:taxon-name-part taxon-name-part-type="order" reg="Coleoptera">Coleoptera</tp:taxon-name-part></tp:taxon-name>, <tp:taxon-name><tp:taxon-name-part taxon-name-part-type="family" reg="Carabidae">Carabidae</tp:taxon-name-part></tp:taxon-name>, <tp:taxon-name><tp:taxon-name-part taxon-name-part-type="tribe" reg="Platynini">Platynini</tp:taxon-name-part></tp:taxon-name>) based on morphological and molecular data</article-title><source>Zookeys</source><day>16</day><month>06</month><year>2026</year><volume>1282</volume><fpage>245</fpage><lpage>266</lpage><pub-id pub-id-type="doi">10.3897/zookeys.1282.186433</pub-id></mixed-citation></tp:treatment-meta><tp:nomenclature><tp:taxon-name><object-id xmlns:xlink="http://www.w3.org/1999/xlink" content-type="arpha" xlink:type="simple">974A25E6-19E1-5996-B637-BEB7F6BC34DC</object-id>
                    		<tp:taxon-name-part taxon-name-part-type="genus" reg="Onycholabis">Onycholabis</tp:taxon-name-part> <tp:taxon-name-part taxon-name-part-type="species" reg="tengjhihensis">tengjhihensis</tp:taxon-name-part>
                    	
                    		<object-id xmlns:xlink="http://www.w3.org/1999/xlink" content-type="zoobank" xlink:type="simple">https://zoobank.org/5B7915D4-D7BA-41D5-8F4D-3FD9301CEA91</object-id>
                    	</tp:taxon-name><tp:taxon-authority>Bolkiboev &amp; Liang</tp:taxon-authority><tp:taxon-status xmlns:xlink="http://www.w3.org/1999/xlink" xlink:type="simple">sp. nov.</tp:taxon-status><xref ref-type="fig" rid="F1">Fig. 1A</xref></tp:nomenclature><tp:treatment-sec sec-type="Chinese common name"><title>Chinese common name.</title><p>藤枝爪步甲.</p><fig id="F1" position="float" orientation="portrait"><object-id xmlns:xlink="http://www.w3.org/1999/xlink" content-type="doi" xlink:type="simple">10.3897/zookeys.1282.186433.figure1</object-id><object-id xmlns:xlink="http://www.w3.org/1999/xlink" content-type="arpha" xlink:type="simple">03AA14DE-36C5-584D-9CC6-ACD3759C9D14</object-id><label>Figure 1.</label><caption><p>Holotype habitus of <italic><tp:taxon-name><tp:taxon-name-part taxon-name-part-type="genus" reg="Onycholabis">Onycholabis</tp:taxon-name-part></tp:taxon-name></italic> spp. <bold>A</bold>. <italic><tp:taxon-name><tp:taxon-name-part taxon-name-part-type="genus" reg="Onycholabis">O.</tp:taxon-name-part> <tp:taxon-name-part taxon-name-part-type="species" reg="tengjhihensis">tengjhihensis</tp:taxon-name-part></tp:taxon-name></italic> Bolkiboev &amp; Liang, sp. nov.; <bold>B</bold>. <italic><tp:taxon-name><tp:taxon-name-part taxon-name-part-type="genus" reg="Onycholabis">O.</tp:taxon-name-part> <tp:taxon-name-part taxon-name-part-type="species" reg="hainanus">hainanus</tp:taxon-name-part></tp:taxon-name></italic> Bolkiboev &amp; Liang, sp. nov.; <bold>C</bold>. <italic><tp:taxon-name><tp:taxon-name-part taxon-name-part-type="genus" reg="Onycholabis">O.</tp:taxon-name-part> <tp:taxon-name-part taxon-name-part-type="species" reg="cheni">cheni</tp:taxon-name-part></tp:taxon-name></italic> Bolkiboev &amp; Liang, sp. nov.</p></caption><graphic xmlns:xlink="http://www.w3.org/1999/xlink" xlink:href="zookeys-1282-245_article-186433__-g001.jpg" id="oo_1681580.jpg" position="float" orientation="portrait" xlink:type="simple"><uri content-type="original_file" xlink:type="simple">https://binary.pensoft.net/fig/1681580</uri></graphic></fig></tp:treatment-sec><tp:treatment-sec sec-type="Type material"><title>Type material.</title><p><bold><italic>Holotype</italic></bold>. ♂ (<named-content xmlns:xlink="http://www.w3.org/1999/xlink" content-type="dwc:institutional_code" xlink:title="Taiwan Agricultural Research Institute" xlink:href="https://scientific-collections.gbif.org/institution/02b22bf1-5982-43f5-95d3-8a83e9f056d3" xlink:type="simple">TARI</named-content>), China • Taiwan Province, Kaohsiung City, Taoyuan District, Baoshan Township, Tengjhih, <named-content xmlns:xlink="http://www.w3.org/1999/xlink" content-type="dwc:verbatimCoordinates" xlink:type="simple">23.05667°N, 120.73917°E</named-content>, 1220 m, 1996.08.08, leg. C.C. Chen, Holotype <italic><tp:taxon-name><tp:taxon-name-part taxon-name-part-type="genus" reg="Onycholabis">Onycholabis</tp:taxon-name-part> <tp:taxon-name-part taxon-name-part-type="species" reg="tengjhihensis">tengjhihensis</tp:taxon-name-part></tp:taxon-name></italic> det. Bolkiboev &amp; Liang, 2026 [red label]. <bold><italic>Paratypes</italic></bold>. total 4 ♀♀ and 3 ♂♂ (<named-content xmlns:xlink="http://www.w3.org/1999/xlink" content-type="dwc:institutional_code" xlink:title="Institute of Zoology, Chinese Academy of Sciences" xlink:href="https://scientific-collections.gbif.org/institution/ad2efc32-aa03-424b-a0fd-654509a405ef" xlink:type="simple">IZCAS</named-content> and <named-content xmlns:xlink="http://www.w3.org/1999/xlink" content-type="dwc:institutional_code" xlink:title="Taiwan Agricultural Research Institute" xlink:href="https://scientific-collections.gbif.org/institution/02b22bf1-5982-43f5-95d3-8a83e9f056d3" xlink:type="simple">TARI</named-content>) • 1 ♀, China, Taiwan Province, Ilan County, Tatung Township, 1998.04.11, leg. C.C. Chen • 1 ♀, China, Taiwan Province, Nantou County, Chushan Town, Shanlinxi, 2008.08.28, leg. Chen C.C. • 1 ♂, China, Taiwan Province, Taoyuan County, Fuhsing Township, Lalashan, 1994.5.8, leg. C.C. Chen • 1 ♂, China, Taiwan Province, Taitung County, Haituan Township, Wulu Village, 2008.10.22, leg. W.S. Lin • 1 ♂, China, Taiwan Province, Pingtung County, Taiwu Township, Peidawushan, <named-content xmlns:xlink="http://www.w3.org/1999/xlink" content-type="dwc:verbatimCoordinates" xlink:type="simple">22.61417°N, 120.79361°E</named-content>, 1200 m, 2022.08.25, leg. Y.T. Chung, C.C. Chen • 1 ♀, China, Taiwan Province, Taitung County, Peinan Township, Likia Forest Road, 1200 m, 2009.08.28., leg. W.I. Chou • 1 ♀, China, Taiwan Province, Hualien County, Hsiulin Township, Taroko National Park, 60–500 m, 2010.05.13, leg. W.I. Chou. Each paratype bears a yellow label: Paratype <italic><tp:taxon-name><tp:taxon-name-part taxon-name-part-type="genus" reg="Onycholabis">Onycholabis</tp:taxon-name-part> <tp:taxon-name-part taxon-name-part-type="species" reg="tengjhihensis">tengjhihensis</tp:taxon-name-part></tp:taxon-name></italic> det. Bolkiboev &amp; Liang, 2026.</p></tp:treatment-sec><tp:treatment-sec sec-type="Description"><title>Description.</title><p>Length: 9.2–10.8 mm.</p><p><bold><italic>Coloration</italic></bold>: Body black, shiny dorsally; mandibles, labrum reddish brown; antennomeres 1–4 pale yellow, others brown; maxillary palpi pale yellow, apical palpomere brown; legs yellow (tarsomeres 4 and 5, claws brown); ventral side reddish brown to black.</p><p><bold><italic>Microsculpture</italic></bold>: Head hardly visible and formed of isodiametric meshes, pronotum and elytra formed of transverse meshes.</p><p><bold><italic>Head</italic></bold> with large and markedly prominent eyes (<abbrev xmlns:xlink="http://www.w3.org/1999/xlink" xlink:title="greatest width of head including eyes" xlink:type="simple">HW</abbrev>/<abbrev xmlns:xlink="http://www.w3.org/1999/xlink" xlink:title="width of the narrowest part of the frons between the eyes" xlink:type="simple">FW</abbrev> = 1.74–1.78, mean 1.76, in four males and four females) and markedly constricted neck; tempora short, <abbrev xmlns:xlink="http://www.w3.org/1999/xlink" xlink:title="eye length from anterior margin to posterior margin" xlink:type="simple">EYL</abbrev>/<abbrev xmlns:xlink="http://www.w3.org/1999/xlink" xlink:title="tempora length from posterior margin of eye to the narrowest point of neck" xlink:type="simple">TL</abbrev> = 3.00–3.22 (3.15); vertex gently convex with surface very smooth and shiny, frontal furrows deeply concave, subparallel in front and slightly divergent posteriorly, anterolateral surface of frons longitudinally rugose; anterior supraorbital seta situated anterior to mid-eye level, posterior supraorbital seta situated slightly anterior to or on post-eye level; mandibles long, slender, gently curved inwards and gradually narrowing apically; apical maxillary palpomeres slender, shorter than penultimate ones, cylindrical in median portion and truncate at apices; apical labial palpomere shorter than the penultimate one; the latter one bi-setose; median tooth of mentum bifid, with each apex pointed; submentum 4-setose; antennae filiform, almost reaching the middle of elytra; relative lengths of scape and antennomeres II–XI as follows: 1.3 : 0.50 : 2.30 : 2.10 : 1.50 : 1.40 : 1.40 : 1.30 : 1.20 : 1.00 : 1.00.</p><p><bold><italic>Pronotum</italic></bold> cordate, wider than long, widest at about apical one-fifth, slightly narrower than head, <abbrev xmlns:xlink="http://www.w3.org/1999/xlink" xlink:title="width of pronotum" xlink:type="simple">PW</abbrev>/<abbrev xmlns:xlink="http://www.w3.org/1999/xlink" xlink:title="greatest width of head including eyes" xlink:type="simple">HW</abbrev> = 0.94–0.97 (0.95), <abbrev xmlns:xlink="http://www.w3.org/1999/xlink" xlink:title="width of pronotum" xlink:type="simple">PW</abbrev>/<abbrev xmlns:xlink="http://www.w3.org/1999/xlink" xlink:title="length of pronotum" xlink:type="simple">PL</abbrev> = 1.21–1.25 (1.22), <abbrev xmlns:xlink="http://www.w3.org/1999/xlink" xlink:title="width of pronotal apex" xlink:type="simple">PAW</abbrev>/<abbrev xmlns:xlink="http://www.w3.org/1999/xlink" xlink:title="width of pronotal base" xlink:type="simple">PBW</abbrev> = 1.17–1.20 (1.18), <abbrev xmlns:xlink="http://www.w3.org/1999/xlink" xlink:title="width of pronotum" xlink:type="simple">PW</abbrev>/<abbrev xmlns:xlink="http://www.w3.org/1999/xlink" xlink:title="width of pronotal apex" xlink:type="simple">PAW</abbrev> = 1.30–1.33 (1.32), <abbrev xmlns:xlink="http://www.w3.org/1999/xlink" xlink:title="width of pronotum" xlink:type="simple">PW</abbrev>/<abbrev xmlns:xlink="http://www.w3.org/1999/xlink" xlink:title="width of pronotal base" xlink:type="simple">PBW</abbrev> = 1.52–1.60 (1.57); apical margin widely and rather shallowly emarginate throughout; front angles rounded, obtuse at tips; lateral margins finely reflexed, arcuate before widest parts, rather gradually convergent to basal one-sixth, then strongly sinuate anterior to rectangular, pointed hind angles; single pair of marginal setae situated slightly before widest part; marginal setae at the hind angles are absent; basal margin distinctly bisinuate and unbordered throughout; disc moderately convex, with surface smooth, except for sparse and scattered large punctures along basal and lateral portions; median line deep and complete, basal foveae deep, rugose.</p><p><bold><italic>Elytra</italic></bold> subovate, moderately convex, widest slightly behind middle, much wider than pronotum, <abbrev xmlns:xlink="http://www.w3.org/1999/xlink" xlink:title="length of elytra" xlink:type="simple">EL</abbrev>/<abbrev xmlns:xlink="http://www.w3.org/1999/xlink" xlink:title="width of elytra" xlink:type="simple">EW</abbrev> = 1.58–1.61 (1.59), <abbrev xmlns:xlink="http://www.w3.org/1999/xlink" xlink:title="width of elytra" xlink:type="simple">EW</abbrev>/<abbrev xmlns:xlink="http://www.w3.org/1999/xlink" xlink:title="width of pronotum" xlink:type="simple">PW</abbrev> = 1.9–2.0 (1.92); basal border not shortened, slightly curved; shoulders prominent and slightly rounded; lateral margins almost parallel-sided in basal portions, moderately convergent towards apices, subapical sinuation weak; apices conjointly rounded; scutellar striole long, punctate, not reaching interval 1; striae deeply impressed; intervals smooth, slightly convex in basal half and flatter towards apex; interval III with first discal pore at basal one-fifth near stria III and a second just behind middle and near stria II; interval IX with 17 umbilicate pores.</p><p>Prosternum sparsely punctate, proepisternum smooth, mesosternum smooth or sparsely punctate, mesoepisterna punctate, metasternum and metepisternum smooth; metepisterna long, 1.92 × as long as wide. Sternites 3–5 bi-setose; sixth visible sternite 4-setose in male, 8-setose in female.</p><p><bold><italic>Legs</italic></bold> long and slender; metacoxae bi-setose (inner seta absent); metafemora bi-setose; tarsi bisulcate; protarsomeres I–III with <abbrev xmlns:xlink="http://www.w3.org/1999/xlink" xlink:title="dorso-apical setae of all tarsomeres" xlink:type="simple">DAS</abbrev> and <abbrev xmlns:xlink="http://www.w3.org/1999/xlink" xlink:title="latero-apical setae of all tarsomeres" xlink:type="simple">LAS</abbrev>, protarsi sulci shallow, metatarsomere I twice as long as metatarsomere II, metatarsomere IV bilobed, inner lobe equal to outer one, with <abbrev xmlns:xlink="http://www.w3.org/1999/xlink" xlink:title="latero-apical setae of all tarsomeres" xlink:type="simple">LAS</abbrev>, metatarsomere V latero-ventrally asetose; claws simple (Fig. <xref ref-type="fig" rid="F4">4A–C</xref>).</p><p><bold><italic>Male genitalia</italic></bold>: Median lobe of aedeagus long and slender, moderately arcuate from basal lobe towards apex in lateral view; apical lamella sharply tapered towards the apex, 1.5 × longer than wide, narrowly rounded at the apex; apical orifice ending at two-thirds of median lobe and not reaching basal lobe. Left paramere broadly ovate and rounded at apex; right paramere small and narrow, with rounded apex. Endophallus not covered by tiny tooth-shaped sclerite scales; in lateral view, the endophallus with a broad, weakly convex distinctive fold in the middle section (Fig. <xref ref-type="fig" rid="F2">2A, B</xref>).</p><fig id="F2" position="float" orientation="portrait"><object-id xmlns:xlink="http://www.w3.org/1999/xlink" content-type="doi" xlink:type="simple">10.3897/zookeys.1282.186433.figure2</object-id><object-id xmlns:xlink="http://www.w3.org/1999/xlink" content-type="arpha" xlink:type="simple">4739FF0B-B43A-5145-B76D-9625B217D2D7</object-id><label>Figure 2.</label><caption><p>Holotype male genitalia of <italic><tp:taxon-name><tp:taxon-name-part taxon-name-part-type="genus" reg="Onycholabis">Onycholabis</tp:taxon-name-part></tp:taxon-name></italic> spp. <bold>A</bold>. <italic><tp:taxon-name><tp:taxon-name-part taxon-name-part-type="genus" reg="Onycholabis">O.</tp:taxon-name-part> <tp:taxon-name-part taxon-name-part-type="species" reg="tengjhihensis">tengjhihensis</tp:taxon-name-part></tp:taxon-name></italic> Bolkiboev &amp; Liang, sp. nov.; <bold>B</bold>. <italic><tp:taxon-name><tp:taxon-name-part taxon-name-part-type="genus" reg="Onycholabis">O.</tp:taxon-name-part> <tp:taxon-name-part taxon-name-part-type="species" reg="tengjhihensis">tengjhihensis</tp:taxon-name-part></tp:taxon-name></italic> Bolkiboev &amp; Liang, sp. nov.; <bold>C</bold>. <italic><tp:taxon-name><tp:taxon-name-part taxon-name-part-type="genus" reg="Onycholabis">O.</tp:taxon-name-part> <tp:taxon-name-part taxon-name-part-type="species" reg="hainanus">hainanus</tp:taxon-name-part></tp:taxon-name></italic> Bolkiboev &amp; Liang, sp. nov.; <bold>D</bold>. <italic><tp:taxon-name><tp:taxon-name-part taxon-name-part-type="genus" reg="Onycholabis">O.</tp:taxon-name-part> <tp:taxon-name-part taxon-name-part-type="species" reg="hainanus">hainanus</tp:taxon-name-part></tp:taxon-name></italic> Bolkiboev &amp; Liang, sp. nov.; <bold>E</bold>. <italic><tp:taxon-name><tp:taxon-name-part taxon-name-part-type="genus" reg="Onycholabis">O.</tp:taxon-name-part> <tp:taxon-name-part taxon-name-part-type="species" reg="cheni">cheni</tp:taxon-name-part></tp:taxon-name></italic> Bolkiboev &amp; Liang, sp. nov.; <bold>F</bold>. <italic><tp:taxon-name><tp:taxon-name-part taxon-name-part-type="genus" reg="Onycholabis">O.</tp:taxon-name-part> <tp:taxon-name-part taxon-name-part-type="species" reg="cheni">cheni</tp:taxon-name-part></tp:taxon-name></italic> Bolkiboev &amp; Liang, sp. nov. <bold>A, C, E</bold>. In lateral view; <bold>B, D, F</bold>. In dorsal view. Abbreviations: bl - basal lobe, al – apical lamella, <abbrev xmlns:xlink="http://www.w3.org/1999/xlink" xlink:title="apical orifice" xlink:type="simple">ao</abbrev> – apical orifice; pms – parameres; lp – left paramere; rp – right paramere, h- hook (apophyse). Scale bar: 1.00 mm.</p></caption><graphic xmlns:xlink="http://www.w3.org/1999/xlink" xlink:href="zookeys-1282-245_article-186433__-g002.jpg" id="oo_1681581.jpg" position="float" orientation="portrait" xlink:type="simple"><uri content-type="original_file" xlink:type="simple">https://binary.pensoft.net/fig/1681581</uri></graphic></fig><p><bold><italic>Female genitalia and reproductive tract</italic></bold> as in Fig. <xref ref-type="fig" rid="F3">3A, B</xref>; apical gonocoxite &gt; 1.5 × shorter than basal gonocoxite, slightly curved with a relatively sharp apex, apical gonocoxite with four dorsolateral and single dorsomedial ensiform setae; basal gonocoxite with apical fringe of 8–11 setae. Bursa copulatrix small, spermatheca long, strongly arcuate, C-shaped, evenly curved throughout, with short duct, and spermathecal gland with moderately large, spherical shape, and long duct.</p><fig id="F3" position="float" orientation="portrait"><object-id xmlns:xlink="http://www.w3.org/1999/xlink" content-type="doi" xlink:type="simple">10.3897/zookeys.1282.186433.figure3</object-id><object-id xmlns:xlink="http://www.w3.org/1999/xlink" content-type="arpha" xlink:type="simple">C8AD42CF-C156-593E-9301-96FD1EDB18AD</object-id><label>Figure 3.</label><caption><p>Female genitalia and reproductive tract of <italic><tp:taxon-name><tp:taxon-name-part taxon-name-part-type="genus" reg="Onycholabis">Onycholabis</tp:taxon-name-part></tp:taxon-name></italic> spp. <bold>A, B</bold>. <italic><tp:taxon-name><tp:taxon-name-part taxon-name-part-type="genus" reg="Onycholabis">O.</tp:taxon-name-part> <tp:taxon-name-part taxon-name-part-type="species" reg="tengjhihensis">tengjhihensis</tp:taxon-name-part></tp:taxon-name></italic> Bolkiboev &amp; Liang, sp. nov.; <bold>C, D</bold>. <italic><tp:taxon-name><tp:taxon-name-part taxon-name-part-type="genus" reg="Onycholabis">O.</tp:taxon-name-part> <tp:taxon-name-part taxon-name-part-type="species" reg="hainanus">hainanus</tp:taxon-name-part></tp:taxon-name></italic> Bolkiboev &amp; Liang, sp. nov.; <bold>E, F</bold>. <italic><tp:taxon-name><tp:taxon-name-part taxon-name-part-type="genus" reg="Onycholabis">O.</tp:taxon-name-part> <tp:taxon-name-part taxon-name-part-type="species" reg="cheni">cheni</tp:taxon-name-part></tp:taxon-name></italic> Bolkiboev &amp; Liang, sp. nov. Abbreviations: <abbrev xmlns:xlink="http://www.w3.org/1999/xlink" xlink:title="basal gonocoxite" xlink:type="simple">cx1</abbrev> – basal gonocoxite; <abbrev xmlns:xlink="http://www.w3.org/1999/xlink" xlink:title="apical gonocoxite" xlink:type="simple">cx2</abbrev> – apical gonocoxite; <abbrev xmlns:xlink="http://www.w3.org/1999/xlink" xlink:title="common oviduct" xlink:type="simple">co</abbrev> – common oviduct; <abbrev xmlns:xlink="http://www.w3.org/1999/xlink" xlink:title="bursa copulatrix" xlink:type="simple">bc</abbrev> – bursa copulatrix; <abbrev xmlns:xlink="http://www.w3.org/1999/xlink" xlink:title="vagina" xlink:type="simple">vg</abbrev> – vagina; <abbrev xmlns:xlink="http://www.w3.org/1999/xlink" xlink:title="spermatheca" xlink:type="simple">sp</abbrev> – spermatheca; <abbrev xmlns:xlink="http://www.w3.org/1999/xlink" xlink:title="spermathecal gland" xlink:type="simple">sp.gl</abbrev> – spermathecal gland. Scale bars: 0.5 mm (<bold>A, C, E</bold>); 0.2 mm (<bold>B, D, F</bold>).</p></caption><graphic xmlns:xlink="http://www.w3.org/1999/xlink" xlink:href="zookeys-1282-245_article-186433__-g003.jpg" id="oo_1681582.jpg" position="float" orientation="portrait" xlink:type="simple"><uri content-type="original_file" xlink:type="simple">https://binary.pensoft.net/fig/1681582</uri></graphic></fig><fig id="F4" position="float" orientation="portrait"><object-id xmlns:xlink="http://www.w3.org/1999/xlink" content-type="doi" xlink:type="simple">10.3897/zookeys.1282.186433.figure4</object-id><object-id xmlns:xlink="http://www.w3.org/1999/xlink" content-type="arpha" xlink:type="simple">1B118C34-5E3C-507F-BB0B-4D4031F124F6</object-id><label>Figure 4.</label><caption><p>Tarsal morphology of the new <italic><tp:taxon-name><tp:taxon-name-part taxon-name-part-type="genus" reg="Onycholabis">Onycholabis</tp:taxon-name-part></tp:taxon-name></italic> species. <bold>A, B, C</bold>. <italic><tp:taxon-name><tp:taxon-name-part taxon-name-part-type="genus" reg="Onycholabis">O.</tp:taxon-name-part> <tp:taxon-name-part taxon-name-part-type="species" reg="tengjhihensis">tengjhihensis</tp:taxon-name-part></tp:taxon-name></italic> Bolkiboev &amp; Liang, sp. nov. (female); <bold>D, E, F</bold>. <italic><tp:taxon-name><tp:taxon-name-part taxon-name-part-type="genus" reg="Onycholabis">O.</tp:taxon-name-part> <tp:taxon-name-part taxon-name-part-type="species" reg="hainanus">hainanus</tp:taxon-name-part></tp:taxon-name></italic> Bolkiboev &amp; Liang, sp. nov. (male); <bold>G, H, I</bold>. <italic><tp:taxon-name><tp:taxon-name-part taxon-name-part-type="genus" reg="Onycholabis">O.</tp:taxon-name-part> <tp:taxon-name-part taxon-name-part-type="species" reg="cheni">cheni</tp:taxon-name-part></tp:taxon-name></italic> Bolkiboev &amp; Liang, sp. nov. (female). <bold>A, D, G</bold>. protarsi of <italic><tp:taxon-name><tp:taxon-name-part taxon-name-part-type="genus" reg="Onycholabis">Onycholabis</tp:taxon-name-part></tp:taxon-name></italic> spp.; <bold>B, E, H</bold>. mesotarsi of <italic><tp:taxon-name><tp:taxon-name-part taxon-name-part-type="genus" reg="Onycholabis">Onycholabis</tp:taxon-name-part></tp:taxon-name></italic> spp.; <bold>C, F, I</bold>. metatarsi of <italic><tp:taxon-name><tp:taxon-name-part taxon-name-part-type="genus" reg="Onycholabis">Onycholabis</tp:taxon-name-part></tp:taxon-name></italic> spp. Abbreviations: <abbrev xmlns:xlink="http://www.w3.org/1999/xlink" xlink:title="latero-apical setae of all tarsomeres" xlink:type="simple">LAS</abbrev> – latero-apical setae; <abbrev xmlns:xlink="http://www.w3.org/1999/xlink" xlink:title="dorso-apical setae of all tarsomeres" xlink:type="simple">DAS</abbrev> – dorso-apical setae. Scale bar: 0.2 mm.</p></caption><graphic xmlns:xlink="http://www.w3.org/1999/xlink" xlink:href="zookeys-1282-245_article-186433__-g004.jpg" id="oo_1681583.jpg" position="float" orientation="portrait" xlink:type="simple"><uri content-type="original_file" xlink:type="simple">https://binary.pensoft.net/fig/1681583</uri></graphic></fig><fig id="F5" position="float" orientation="portrait"><object-id xmlns:xlink="http://www.w3.org/1999/xlink" content-type="doi" xlink:type="simple">10.3897/zookeys.1282.186433.figure5</object-id><object-id xmlns:xlink="http://www.w3.org/1999/xlink" content-type="arpha" xlink:type="simple">D7846E54-ADA5-56A3-B476-1771F2D43EE4</object-id><label>Figure 5.</label><caption><p>Male reproductive tract of <italic><tp:taxon-name><tp:taxon-name-part taxon-name-part-type="genus" reg="Onycholabis">Onycholabis</tp:taxon-name-part> <tp:taxon-name-part taxon-name-part-type="species" reg="sinensis">sinensis</tp:taxon-name-part></tp:taxon-name></italic> Bates, 1873. Abbreviations: <abbrev xmlns:xlink="http://www.w3.org/1999/xlink" xlink:title="epididymis" xlink:type="simple">ep</abbrev> – epididymis; <abbrev xmlns:xlink="http://www.w3.org/1999/xlink" xlink:title="gut" xlink:type="simple">g</abbrev> – gut; <abbrev xmlns:xlink="http://www.w3.org/1999/xlink" xlink:title="pygidial gland reservoir" xlink:type="simple">pgr</abbrev> – pygidial gland reservoir; <abbrev xmlns:xlink="http://www.w3.org/1999/xlink" xlink:title="median lobe of aedeagus" xlink:type="simple">ml</abbrev> – median lobe of aedeagus; <abbrev xmlns:xlink="http://www.w3.org/1999/xlink" xlink:title="apical orifice" xlink:type="simple">ao</abbrev> – apical orifice; <abbrev xmlns:xlink="http://www.w3.org/1999/xlink" xlink:title="apical lamella" xlink:type="simple">al</abbrev> – apical lamella; <abbrev xmlns:xlink="http://www.w3.org/1999/xlink" xlink:title="secretory cells" xlink:type="simple">sc</abbrev> – secretory cells; <abbrev xmlns:xlink="http://www.w3.org/1999/xlink" xlink:title="tergite VIII" xlink:type="simple">tVIII</abbrev> – tergite VIII; <abbrev xmlns:xlink="http://www.w3.org/1999/xlink" xlink:title="testis" xlink:type="simple">t</abbrev> – testis. Scale bar: 1.0 mm.</p></caption><graphic xmlns:xlink="http://www.w3.org/1999/xlink" xlink:href="zookeys-1282-245_article-186433__-g005.jpg" id="oo_1681584.jpg" position="float" orientation="portrait" xlink:type="simple"><uri content-type="original_file" xlink:type="simple">https://binary.pensoft.net/fig/1681584</uri></graphic></fig></tp:treatment-sec><tp:treatment-sec sec-type="Differential diagnosis"><title>Differential diagnosis.</title><p>This new species is similar to <italic><tp:taxon-name><tp:taxon-name-part taxon-name-part-type="genus" reg="Onycholabis">Onycholabis</tp:taxon-name-part> <tp:taxon-name-part taxon-name-part-type="species" reg="nakanei">nakanei</tp:taxon-name-part></tp:taxon-name></italic> Kasahara, 1986 in having the pronotum without posterior marginal setae, and the sixth visible sternites of males 4-setose, females 8-setose, but differs by tempora shorter, eyes &gt; 3 × as long as tempora (eyes 1.77–2.08 × as long as tempora in <italic><tp:taxon-name><tp:taxon-name-part taxon-name-part-type="genus" reg="Onycholabis">O.</tp:taxon-name-part> <tp:taxon-name-part taxon-name-part-type="species" reg="nakanei">nakanei</tp:taxon-name-part></tp:taxon-name></italic>); pronotum slightly narrower than head, <abbrev xmlns:xlink="http://www.w3.org/1999/xlink" xlink:title="width of pronotum" xlink:type="simple">PW</abbrev>/<abbrev xmlns:xlink="http://www.w3.org/1999/xlink" xlink:title="greatest width of head including eyes" xlink:type="simple">HW</abbrev> = 0.94–0.97 (<abbrev xmlns:xlink="http://www.w3.org/1999/xlink" xlink:title="width of pronotum" xlink:type="simple">PW</abbrev>/<abbrev xmlns:xlink="http://www.w3.org/1999/xlink" xlink:title="greatest width of head including eyes" xlink:type="simple">HW</abbrev> = 1.02–1.04 in <italic><tp:taxon-name><tp:taxon-name-part taxon-name-part-type="genus" reg="Onycholabis">O.</tp:taxon-name-part> <tp:taxon-name-part taxon-name-part-type="species" reg="nakanei">nakanei</tp:taxon-name-part></tp:taxon-name></italic>); elytral interval III with two pores (three pores in <italic><tp:taxon-name><tp:taxon-name-part taxon-name-part-type="genus" reg="Onycholabis">O.</tp:taxon-name-part> <tp:taxon-name-part taxon-name-part-type="species" reg="nakanei">nakanei</tp:taxon-name-part></tp:taxon-name></italic>); striae distinctly punctate (indistinctly punctate in <italic><tp:taxon-name><tp:taxon-name-part taxon-name-part-type="genus" reg="Onycholabis">O.</tp:taxon-name-part> <tp:taxon-name-part taxon-name-part-type="species" reg="nakanei">nakanei</tp:taxon-name-part></tp:taxon-name></italic>). Also, the new species is closely related to <italic><tp:taxon-name><tp:taxon-name-part taxon-name-part-type="genus" reg="Onycholabis">Onycholabis</tp:taxon-name-part> <tp:taxon-name-part taxon-name-part-type="species" reg="sinensis">sinensis</tp:taxon-name-part></tp:taxon-name></italic> Bates, 1873 in having large eyes, and the sixth visible sternite 4-setose in males; however, it differs in that the pronotum is narrower than head, <abbrev xmlns:xlink="http://www.w3.org/1999/xlink" xlink:title="width of pronotum" xlink:type="simple">PW</abbrev>/<abbrev xmlns:xlink="http://www.w3.org/1999/xlink" xlink:title="greatest width of head including eyes" xlink:type="simple">HW</abbrev> = 0.94–0.97, and without posterior marginal setae (pronotum wider than head <abbrev xmlns:xlink="http://www.w3.org/1999/xlink" xlink:title="width of pronotum" xlink:type="simple">PW</abbrev>/<abbrev xmlns:xlink="http://www.w3.org/1999/xlink" xlink:title="greatest width of head including eyes" xlink:type="simple">HW</abbrev> = 1.05–1.15 and with posterior marginal setae); elytral interval slightly convex (moderately convex in <italic><tp:taxon-name><tp:taxon-name-part taxon-name-part-type="genus" reg="Onycholabis">O.</tp:taxon-name-part> <tp:taxon-name-part taxon-name-part-type="species" reg="sinensis">sinensis</tp:taxon-name-part></tp:taxon-name></italic>); median lobe of aedeagus moderately arcuate from basal lobe towards apex in lateral view (median lobe of aedeagus moderately arcuate at basal one-third, then almost straight toward apex in lateral view in <italic><tp:taxon-name><tp:taxon-name-part taxon-name-part-type="genus" reg="Onycholabis">O.</tp:taxon-name-part> <tp:taxon-name-part taxon-name-part-type="species" reg="sinensis">sinensis</tp:taxon-name-part></tp:taxon-name></italic>).</p></tp:treatment-sec><tp:treatment-sec sec-type="Distribution"><title>Distribution.</title><p>China (Taiwan: Kaohsiung City, Ilan County, Nantou County, Taoyuan County; Taitung County; Pingtung County) (Fig. <xref ref-type="fig" rid="F8">8B</xref>).</p></tp:treatment-sec><tp:treatment-sec sec-type="Habitat"><title>Habitat.</title><p>One collector of this species, Mr Chang-Chin Chen, told us that he collected some specimens along the road and the others from the ground where he had set a light trap.</p></tp:treatment-sec><tp:treatment-sec sec-type="Etymology"><title>Etymology.</title><p>The new species name <italic>tengjhihensis</italic> refers to its type locality, Tengjhih, a famous forest recreation area in southern Taiwan.</p></tp:treatment-sec><tp:treatment-sec><!--Section generated to contain objects referenced in tp:taxon-treatment.--><fig id="F8" position="float" orientation="portrait"><object-id xmlns:xlink="http://www.w3.org/1999/xlink" content-type="doi" xlink:type="simple">10.3897/zookeys.1282.186433.figure8</object-id><object-id xmlns:xlink="http://www.w3.org/1999/xlink" content-type="arpha" xlink:type="simple">BE21DB19-6448-5734-B6D3-265CB7270A71</object-id><label>Figure 8.</label><caption><p>Distribution maps of the new <italic><tp:taxon-name><tp:taxon-name-part taxon-name-part-type="genus" reg="Onycholabis">Onycholabis</tp:taxon-name-part></tp:taxon-name></italic> species in <bold>A</bold>. Hainan and <bold>B</bold>. Taiwan.</p></caption><graphic xmlns:xlink="http://www.w3.org/1999/xlink" xlink:href="zookeys-1282-245_article-186433__-g008.jpg" id="oo_1681587.jpg" position="float" orientation="portrait" xlink:type="simple"><uri content-type="original_file" xlink:type="simple">https://binary.pensoft.net/fig/1681587</uri></graphic></fig></tp:treatment-sec></tp:taxon-treatment>
