# Supplementary material for: Three new species of genus Onycholabis Bates, 1873 (Coleoptera, Carabidae, Platynini) based on morphological and molecular data
Source: Zookeys. 2026 Jun 16;1282:245–66. doi: 10.3897/zookeys.1282.186433 (PMC13291769; doi:10.3897/zookeys.1282.186433)
Supplement: XML Treatment for Onycholabis cheni [file zookeys.1282.186433-treatment3.xml]

<!DOCTYPE tp:taxon-treatment
  PUBLIC "-//TaxonX//DTD Taxonomic Treatment Publishing DTD v0 20100105//EN" "tax-treatment-NSO.dtd">
<tp:taxon-treatment xmlns:tp="http://www.plazi.org/taxpub"><tp:treatment-meta><kwd-group><label>Taxon classification</label><kwd>
                <named-content content-type="kingdom">Animalia</named-content>
              </kwd><kwd>
                <named-content content-type="order">Coleoptera</named-content>
              </kwd><kwd>
                <named-content content-type="family">Carabidae</named-content>
              </kwd></kwd-group><mixed-citation publication-type="journal"><person-group><name><surname>Bolkiboev</surname><given-names>Shokhrukh</given-names></name><name><surname>Huang</surname><given-names>Sunbin</given-names></name><name><surname>Kholmatov</surname><given-names>Bakhtiyor</given-names></name><name><surname>Liang</surname><given-names>Hongbin</given-names></name></person-group><article-title>Three new species of genus <italic><tp:taxon-name><tp:taxon-name-part taxon-name-part-type="genus" reg="Onycholabis">Onycholabis</tp:taxon-name-part></tp:taxon-name></italic> Bates, 1873 (<tp:taxon-name><tp:taxon-name-part taxon-name-part-type="order" reg="Coleoptera">Coleoptera</tp:taxon-name-part></tp:taxon-name>, <tp:taxon-name><tp:taxon-name-part taxon-name-part-type="family" reg="Carabidae">Carabidae</tp:taxon-name-part></tp:taxon-name>, <tp:taxon-name><tp:taxon-name-part taxon-name-part-type="tribe" reg="Platynini">Platynini</tp:taxon-name-part></tp:taxon-name>) based on morphological and molecular data</article-title><source>Zookeys</source><day>16</day><month>06</month><year>2026</year><volume>1282</volume><fpage>245</fpage><lpage>266</lpage><pub-id pub-id-type="doi">10.3897/zookeys.1282.186433</pub-id></mixed-citation></tp:treatment-meta><tp:nomenclature><tp:taxon-name><object-id xmlns:xlink="http://www.w3.org/1999/xlink" content-type="arpha" xlink:type="simple">1A21F723-53CA-5250-886B-22CA9571176A</object-id>
                    		<tp:taxon-name-part taxon-name-part-type="genus" reg="Onycholabis">Onycholabis</tp:taxon-name-part> <tp:taxon-name-part taxon-name-part-type="species" reg="cheni">cheni</tp:taxon-name-part>
                    	
                    		<object-id xmlns:xlink="http://www.w3.org/1999/xlink" content-type="zoobank" xlink:type="simple">https://zoobank.org/285D44EF-5135-4A31-B561-50C873D7FA0D</object-id>
                    	</tp:taxon-name><tp:taxon-authority>Bolkiboev &amp; Liang</tp:taxon-authority><tp:taxon-status xmlns:xlink="http://www.w3.org/1999/xlink" xlink:type="simple">sp. nov.</tp:taxon-status><xref ref-type="fig" rid="F1">Fig. 1C</xref></tp:nomenclature><tp:treatment-sec sec-type="Chinese common name"><title>Chinese common name.</title><p>陈氏爪步甲.</p></tp:treatment-sec><tp:treatment-sec sec-type="Type material"><title>Type material.</title><p><bold><italic>Holotype</italic></bold>. ♂ (<named-content xmlns:xlink="http://www.w3.org/1999/xlink" content-type="dwc:institutional_code" xlink:title="Taiwan Agricultural Research Institute" xlink:href="https://scientific-collections.gbif.org/institution/02b22bf1-5982-43f5-95d3-8a83e9f056d3" xlink:type="simple">TARI</named-content>), China, Taiwan Province, Keelung City, Nuannuan District, Laoliaokeng, <named-content xmlns:xlink="http://www.w3.org/1999/xlink" content-type="dwc:verbatimCoordinates" xlink:type="simple">25.0667°N, 121.7633°E</named-content>, 290 m, 2020.05.16, nighttime, leg. S.P. Wu, Holotype <italic><tp:taxon-name><tp:taxon-name-part taxon-name-part-type="genus" reg="Onycholabis">Onycholabis</tp:taxon-name-part> <tp:taxon-name-part taxon-name-part-type="species" reg="cheni">cheni</tp:taxon-name-part></tp:taxon-name></italic> det. Bolkiboev &amp; Liang, 2026 [red label]. <bold><italic>Paratypes</italic></bold>. total 52 ♂♂ and 51 ♀♀ (<named-content xmlns:xlink="http://www.w3.org/1999/xlink" content-type="dwc:institutional_code" xlink:title="Institute of Zoology, Chinese Academy of Sciences" xlink:href="https://scientific-collections.gbif.org/institution/ad2efc32-aa03-424b-a0fd-654509a405ef" xlink:type="simple">IZCAS</named-content>, <named-content xmlns:xlink="http://www.w3.org/1999/xlink" content-type="dwc:institutional_code" xlink:title="Taiwan Agricultural Research Institute" xlink:href="https://scientific-collections.gbif.org/institution/02b22bf1-5982-43f5-95d3-8a83e9f056d3" xlink:type="simple">TARI</named-content>) • 7 ♂♂ and 4 ♀♀, same data as holotype, but 2020.03.28 • 1 ♂ and 1 ♀, same data as holotype, but 2020.04.11 • 2 ♀♀, same data as holotype, but 2020.05.16 • 6 ♂♂ and 3 ♀♀, same data as holotype, but 2019.04.18 • 3 ♂♂ and 6 ♀♀, same data as holotype, but 2020.01.29 • 2 ♂♂ and 1 ♀, same data as holotype, but 2020.02.07 • 7 ♂♂ and 3 ♀♀, same data as holotype, but 2020.02.26 • 3 ♂♂ and 1 ♀, same data as holotype, but 2020.02.29; 2 ♂♂ and 1 ♀, same data as holotype, but 2020.03.07 • 4 ♂♂ and 2 ♀♀, same data as holotype, but 2021.03.13 • 2 ♂♂ and 1 ♀, same data as holotype, but 2021.03.29 • 1 ♀, same data as holotype, but 2021.04.30, leg. S.P. Wu • 8 ♂♂ and 9 ♀♀, same data as holotype, but 2022.03.22 • 1 ♂, China, same data as holotype, but 2022.04.15 • 1 ♂ and 10 ♀♀, China, Taiwan Province, Chiayi County, Chuchi Township, Zhonghe branch of Alishan highway, <named-content xmlns:xlink="http://www.w3.org/1999/xlink" content-type="dwc:verbatimCoordinates" xlink:type="simple">23.49075°N, 120.69969°E</named-content>, 1388 m, 2017.09.21, nighttime, leg. Liang Hongbin • 3 ♀♀, same data, but 2017.09.22 • 1 ♂, China, Taiwan Province, Nantou County, Luku Township, Shanlinxi (Sun-link Sea Forest Recreation area), <named-content xmlns:xlink="http://www.w3.org/1999/xlink" content-type="dwc:verbatimCoordinates" xlink:type="simple">23.6394°N, 120.7797°E</named-content>, 1350 m, 2019.09.03, leg. B.H. Kuo, S.P. Wu &amp; Y.T. Chung • 1 ♀, same data but <named-content xmlns:xlink="http://www.w3.org/1999/xlink" content-type="dwc:verbatimCoordinates" xlink:type="simple">23.6375°N, 120.7844°E</named-content>, 1600 m, 2019.09.09 • 2 ♂♂ and 1 ♀, China, Taiwan Province, Pingtung County, Wutai, <named-content xmlns:xlink="http://www.w3.org/1999/xlink" content-type="dwc:verbatimCoordinates" xlink:type="simple">22.7539°N, 120.7828°E</named-content>, 1000 m, 2019.10.04, leg. B.H. Kuo, &amp; Y.T. Chung • 2 ♂♂, China, Taiwan Province, Pingtung County, Machia, <named-content xmlns:xlink="http://www.w3.org/1999/xlink" content-type="dwc:verbatimCoordinates" xlink:type="simple">22.6736°N, 120.6761°E</named-content>, 1000 m, 2019.10.04, leg. B.H. Kuo, &amp; Y.T. Chung • 1 ♀, China, Taiwan Province, New Taipei City, Shihmen District, Laomei riverside, 1997.8.21, leg. S.P. Wu. Each paratype bears a yellow label: Paratype <italic><tp:taxon-name><tp:taxon-name-part taxon-name-part-type="genus" reg="Onycholabis">Onycholabis</tp:taxon-name-part> <tp:taxon-name-part taxon-name-part-type="species" reg="cheni">cheni</tp:taxon-name-part></tp:taxon-name></italic> det. Bolkiboev &amp; Liang, 2026.</p></tp:treatment-sec><tp:treatment-sec sec-type="Description"><title>Description.</title><p>Length: 9.4–11.3 mm.</p><p><bold><italic>Coloration</italic></bold>: Body black, shiny; mandibles, labrum reddish brown; antennomeres 1–4 pale yellow, others brown; maxillary palpi pale yellow, apical palpomere reddish yellow; femora brown, tibia pale yellow, tarsi pale yellow to brown; ventral side reddish brown to black.</p><p><bold><italic>Microsculpture</italic></bold>: Head hardly visible and formed of isodiametric meshes, pronotum and elytra formed of transverse meshes.</p><p><bold><italic>Head</italic></bold> with small and slightly convex eyes (<abbrev xmlns:xlink="http://www.w3.org/1999/xlink" xlink:title="greatest width of head including eyes" xlink:type="simple">HW</abbrev>/<abbrev xmlns:xlink="http://www.w3.org/1999/xlink" xlink:title="width of the narrowest part of the frons between the eyes" xlink:type="simple">FW</abbrev> = 1.58–1.82, mean 1.62, in five males and five females) and markedly constricted neck; tempora long, <abbrev xmlns:xlink="http://www.w3.org/1999/xlink" xlink:title="eye length from anterior margin to posterior margin" xlink:type="simple">EYL</abbrev>/<abbrev xmlns:xlink="http://www.w3.org/1999/xlink" xlink:title="tempora length from posterior margin of eye to the narrowest point of neck" xlink:type="simple">TL</abbrev> = 1.6–2.5, mean 2.20; vertex moderately convex with surface very smooth and shiny; frontal furrows deeply concave, subparallel in front and slightly divergent posteriorly, anterolateral surface of frons longitudinally smooth; anterior supraorbital seta situated anterior to mid-eye level (in several specimens with two supraorbital setae of left side, posterior supraorbital seta inserted on post-eye level); mandibles long, slender, gently curved inwards and gradually narrowing apically; terminal maxillary palpomeres slender, shorter than penultimate palpomeres, cylindrical in median portion and truncate at apices; terminal labial palpomere as long as the penultimate one; penultimate palpomeres bi-setose; median tooth of mentum bifid, with each apex sharply pointed; submentum 4-setose; antennae filiform, extending to the middle of elytra; relative lengths of scape and antennomeres II-XI as follows: 1.10: 0.60: 2.20: 1.90: 1.40: 1.40: 1.30: 1.10: 1.10: 1.00: 1.10.</p><p><bold><italic>Pronotum</italic></bold> cordate, wider than long, widest at about apical one-third, slightly narrower (in holotype) or as wide as head (in paratypes), <abbrev xmlns:xlink="http://www.w3.org/1999/xlink" xlink:title="width of pronotum" xlink:type="simple">PW</abbrev>/<abbrev xmlns:xlink="http://www.w3.org/1999/xlink" xlink:title="greatest width of head including eyes" xlink:type="simple">HW</abbrev> = 1.03–1.11 (1.07), <abbrev xmlns:xlink="http://www.w3.org/1999/xlink" xlink:title="width of pronotum" xlink:type="simple">PW</abbrev>/<abbrev xmlns:xlink="http://www.w3.org/1999/xlink" xlink:title="length of pronotum" xlink:type="simple">PL</abbrev> = 1.21–1.33 (1.26), <abbrev xmlns:xlink="http://www.w3.org/1999/xlink" xlink:title="width of pronotal apex" xlink:type="simple">PAW</abbrev>/<abbrev xmlns:xlink="http://www.w3.org/1999/xlink" xlink:title="width of pronotal base" xlink:type="simple">PBW</abbrev> = 1.23–1.31 (1.26), <abbrev xmlns:xlink="http://www.w3.org/1999/xlink" xlink:title="width of pronotum" xlink:type="simple">PW</abbrev>/<abbrev xmlns:xlink="http://www.w3.org/1999/xlink" xlink:title="width of pronotal apex" xlink:type="simple">PAW</abbrev> = 1.25–1.35 (1.29), <abbrev xmlns:xlink="http://www.w3.org/1999/xlink" xlink:title="width of pronotum" xlink:type="simple">PW</abbrev>/<abbrev xmlns:xlink="http://www.w3.org/1999/xlink" xlink:title="width of pronotal base" xlink:type="simple">PBW</abbrev> = 1.36–1.67 (1.42); apical margin widely and shallowly or moderately emarginate throughout; front angles rounded, obtuse at tips; lateral margins finely reflexed, arcuate before widest parts, rather gradually convergent to basal one-sixth, then slightly sinuate anterior to rectangular, moderately pointed hind angles; 1 pair of marginal setae inserted slightly before widest part, 1 pair of marginal setae situated at hind angle; basal margin distinctly bisinuate and unbordered throughout; disc moderately convex, with surface smooth, except for sparse and scattered large punctures along basal and lateral portions, median line distinctly impressed throughout, completed, basal foveae deep, rugose punctate.</p><p><bold><italic>Elytra</italic></bold> subovate, moderately convex, widest slightly behind middle, almost 2 × wider than pronotum, <abbrev xmlns:xlink="http://www.w3.org/1999/xlink" xlink:title="width of elytra" xlink:type="simple">EW</abbrev>/<abbrev xmlns:xlink="http://www.w3.org/1999/xlink" xlink:title="width of pronotum" xlink:type="simple">PW</abbrev> = 1.76–1.92 (1.87), <abbrev xmlns:xlink="http://www.w3.org/1999/xlink" xlink:title="length of elytra" xlink:type="simple">EL</abbrev>/<abbrev xmlns:xlink="http://www.w3.org/1999/xlink" xlink:title="width of elytra" xlink:type="simple">EW</abbrev> = 1.61–1.71 (1.67); basal border not shortened and slightly curved; shoulders less prominent than in <italic><tp:taxon-name><tp:taxon-name-part taxon-name-part-type="genus" reg="Onycholabis">O.</tp:taxon-name-part> <tp:taxon-name-part taxon-name-part-type="species" reg="hainanus">hainanus</tp:taxon-name-part></tp:taxon-name></italic> and moderately rounded; lateral margins almost parallel-sided in basal portions, moderately convergent towards apices, subapical sinuation weak; apices rounded and somewhat subtruncate at sutural angle; scutellar striole long, distinctly punctate and not joining interval I; striae finely impressed, finely punctate; intervals smooth, weakly convex; interval III with first discal pore at basal one-fifth near stria III and a second behind middle and near stria II, interval IX with 16 umbilicate pores.</p><p>Prosternum rugose, punctate, proepisternum punctate in inner part, mesosternum and mesoepisterna punctate, metasternum and metepisternum smooth; metepisterna long, 2.1 × as long as wide; sternites 3–5 bi-setose; sixth visible sternite bi-setose in male, 8-setose in female.</p><p><bold><italic>Legs</italic></bold> long and slender; metacoxae bi-setose (inner seta absent); metafemora bi-setose; tarsi bisulcate; protarsomeres I–III with <abbrev xmlns:xlink="http://www.w3.org/1999/xlink" xlink:title="dorso-apical setae of all tarsomeres" xlink:type="simple">DAS</abbrev> and <abbrev xmlns:xlink="http://www.w3.org/1999/xlink" xlink:title="latero-apical setae of all tarsomeres" xlink:type="simple">LAS</abbrev>, protarsi sulci shallow, metatarsomere I &gt; 1.5 × as long as metatarsomere II, metatarsomere IV bilobed apically, inner lobe slightly longer than outer lobe, with <abbrev xmlns:xlink="http://www.w3.org/1999/xlink" xlink:title="latero-apical setae of all tarsomeres" xlink:type="simple">LAS</abbrev>, without LSAS, metatarsomere V latero-ventrally asetose; claws simple (Fig. <xref ref-type="fig" rid="F4">4G–I</xref>).</p><p><bold><italic>Male genitalia</italic></bold>: Median lobe of aedeagus long and robust, slightly arcuate at basal one-third, then almost straight toward apex in lateral view, apical lamella rounded at apex in dorsal view, slightly bent ventrally; apical orifice ending at two-thirds of median lobe and not reaching basal lobe. Left paramere broadly subovate and rounded at apex; right paramere small and narrow, with rounded apex. Endophallus not covered by tiny tooth-shaped sclerite scales; in lateral view, endophallus with a weak, balloon-like, distinct fold in the middle section (Fig. <xref ref-type="fig" rid="F2">2E, F</xref>).</p><p><bold><italic>Female genitalia and reproductive tract</italic></bold> as in Fig. <xref ref-type="fig" rid="F3">3E, F</xref>; apical gonocoxite 1.5 × shorter than basal gonocoxite, slightly curved with a relatively sharp apex, apical gonocoxite with 3 or 4 dorsolateral and 1 dorsomedial ensiform setae; basal gonocoxite with apical fringe of 8–10 setae. Bursa copulatrix small, spermatheca long, moderately arcuate, C-shaped, evenly curved throughout, with short duct, and spermathecal gland with small, spherical shape, and long duct.</p></tp:treatment-sec><tp:treatment-sec sec-type="Differential diagnosis"><title>Differential diagnosis.</title><p>This new species is closely similar to <italic><tp:taxon-name><tp:taxon-name-part taxon-name-part-type="genus" reg="Onycholabis">O.</tp:taxon-name-part> <tp:taxon-name-part taxon-name-part-type="species" reg="sinensis">sinensis</tp:taxon-name-part></tp:taxon-name></italic> Bates, 1873, in having the pronotum cordate and with two marginal setae but differs in having the sixth visible sternite bi-setose in male (4-setose in male of <italic><tp:taxon-name><tp:taxon-name-part taxon-name-part-type="genus" reg="Onycholabis">O.</tp:taxon-name-part> <tp:taxon-name-part taxon-name-part-type="species" reg="sinensis">sinensis</tp:taxon-name-part></tp:taxon-name></italic>). It is also closely similar to <italic><tp:taxon-name><tp:taxon-name-part taxon-name-part-type="genus" reg="Onycholabis">O.</tp:taxon-name-part> <tp:taxon-name-part taxon-name-part-type="species" reg="hainanus">hainanus</tp:taxon-name-part></tp:taxon-name></italic> Bolkiboev &amp; Liang, sp. nov. in having the pronotum cordate and with two latero-marginal setae, but differs by the pronotum wider than head (<abbrev xmlns:xlink="http://www.w3.org/1999/xlink" xlink:title="width of pronotum" xlink:type="simple">PW</abbrev>/<abbrev xmlns:xlink="http://www.w3.org/1999/xlink" xlink:title="greatest width of head including eyes" xlink:type="simple">HW</abbrev> = 1.03–1.11) and moderately wider than long (<abbrev xmlns:xlink="http://www.w3.org/1999/xlink" xlink:title="width of pronotum" xlink:type="simple">PW</abbrev>/<abbrev xmlns:xlink="http://www.w3.org/1999/xlink" xlink:title="length of pronotum" xlink:type="simple">PL</abbrev> = 1.21–1.33), (pronotum narrow or as long as head (<abbrev xmlns:xlink="http://www.w3.org/1999/xlink" xlink:title="width of pronotum" xlink:type="simple">PW</abbrev>/<abbrev xmlns:xlink="http://www.w3.org/1999/xlink" xlink:title="greatest width of head including eyes" xlink:type="simple">HW</abbrev> = 0.95–1.0) and pronotum slightly wider than long (<abbrev xmlns:xlink="http://www.w3.org/1999/xlink" xlink:title="width of pronotum" xlink:type="simple">PW</abbrev>/<abbrev xmlns:xlink="http://www.w3.org/1999/xlink" xlink:title="length of pronotum" xlink:type="simple">PL</abbrev> = 1.11–1.26) in <italic><tp:taxon-name><tp:taxon-name-part taxon-name-part-type="genus" reg="Onycholabis">O.</tp:taxon-name-part> <tp:taxon-name-part taxon-name-part-type="species" reg="hainanus">hainanus</tp:taxon-name-part></tp:taxon-name></italic>); elytra striae indistinctly punctate (elytra striae distinctly punctate in <italic><tp:taxon-name><tp:taxon-name-part taxon-name-part-type="genus" reg="Onycholabis">O.</tp:taxon-name-part> <tp:taxon-name-part taxon-name-part-type="species" reg="hainanus">hainanus</tp:taxon-name-part></tp:taxon-name></italic>); median lobe of aedeagus robust and apical lamella slightly bent ventrally (median lobe of aedeagus slender and apical lamella strongly bent ventrally in <italic><tp:taxon-name><tp:taxon-name-part taxon-name-part-type="genus" reg="Onycholabis">O.</tp:taxon-name-part> <tp:taxon-name-part taxon-name-part-type="species" reg="hainanus">hainanus</tp:taxon-name-part></tp:taxon-name></italic>).</p></tp:treatment-sec><tp:treatment-sec sec-type="Distribution"><title>Distribution.</title><p>China (Taiwan: Keelung City; Pingtung County; Nantou County; Chiayi County; New Taipei City) (Fig. <xref ref-type="fig" rid="F8">8B</xref>).</p></tp:treatment-sec><tp:treatment-sec sec-type="Habitat"><title>Habitat.</title><p>At night, adults were collected while climbing a vertical stone surface close to a small waterfall in Chiayi County on 21 September 2017, hiding under stones in the riverbed. According to the observations of collector, Dr Shu-Ping Wu, they were abundant from January to April in a stream in Laoliaokeng (Fig. <xref ref-type="fig" rid="F10">10</xref>).</p></tp:treatment-sec><tp:treatment-sec sec-type="Etymology"><title>Etymology.</title><p>The new species name, <italic>cheni</italic>, is named in honor of Mr Chen Chang-Chin (陈常卿), who contributed greatly to our <tp:taxon-name><tp:taxon-name-part taxon-name-part-type="family" reg="Carabidae">Carabidae</tp:taxon-name-part></tp:taxon-name> research.</p></tp:treatment-sec><tp:treatment-sec><!--Section generated to contain objects referenced in tp:taxon-treatment.--><fig id="F1" position="float" orientation="portrait"><object-id xmlns:xlink="http://www.w3.org/1999/xlink" content-type="doi" xlink:type="simple">10.3897/zookeys.1282.186433.figure1</object-id><object-id xmlns:xlink="http://www.w3.org/1999/xlink" content-type="arpha" xlink:type="simple">03AA14DE-36C5-584D-9CC6-ACD3759C9D14</object-id><label>Figure 1.</label><caption><p>Holotype habitus of <italic><tp:taxon-name><tp:taxon-name-part taxon-name-part-type="genus" reg="Onycholabis">Onycholabis</tp:taxon-name-part></tp:taxon-name></italic> spp. <bold>A</bold>. <italic><tp:taxon-name><tp:taxon-name-part taxon-name-part-type="genus" reg="Onycholabis">O.</tp:taxon-name-part> <tp:taxon-name-part taxon-name-part-type="species" reg="tengjhihensis">tengjhihensis</tp:taxon-name-part></tp:taxon-name></italic> Bolkiboev &amp; Liang, sp. nov.; <bold>B</bold>. <italic><tp:taxon-name><tp:taxon-name-part taxon-name-part-type="genus" reg="Onycholabis">O.</tp:taxon-name-part> <tp:taxon-name-part taxon-name-part-type="species" reg="hainanus">hainanus</tp:taxon-name-part></tp:taxon-name></italic> Bolkiboev &amp; Liang, sp. nov.; <bold>C</bold>. <italic><tp:taxon-name><tp:taxon-name-part taxon-name-part-type="genus" reg="Onycholabis">O.</tp:taxon-name-part> <tp:taxon-name-part taxon-name-part-type="species" reg="cheni">cheni</tp:taxon-name-part></tp:taxon-name></italic> Bolkiboev &amp; Liang, sp. nov.</p></caption><graphic xmlns:xlink="http://www.w3.org/1999/xlink" xlink:href="zookeys-1282-245_article-186433__-g001.jpg" id="oo_1681580.jpg" position="float" orientation="portrait" xlink:type="simple"><uri content-type="original_file" xlink:type="simple">https://binary.pensoft.net/fig/1681580</uri></graphic></fig><fig id="F4" position="float" orientation="portrait"><object-id xmlns:xlink="http://www.w3.org/1999/xlink" content-type="doi" xlink:type="simple">10.3897/zookeys.1282.186433.figure4</object-id><object-id xmlns:xlink="http://www.w3.org/1999/xlink" content-type="arpha" xlink:type="simple">1B118C34-5E3C-507F-BB0B-4D4031F124F6</object-id><label>Figure 4.</label><caption><p>Tarsal morphology of the new <italic><tp:taxon-name><tp:taxon-name-part taxon-name-part-type="genus" reg="Onycholabis">Onycholabis</tp:taxon-name-part></tp:taxon-name></italic> species. <bold>A, B, C</bold>. <italic><tp:taxon-name><tp:taxon-name-part taxon-name-part-type="genus" reg="Onycholabis">O.</tp:taxon-name-part> <tp:taxon-name-part taxon-name-part-type="species" reg="tengjhihensis">tengjhihensis</tp:taxon-name-part></tp:taxon-name></italic> Bolkiboev &amp; Liang, sp. nov. (female); <bold>D, E, F</bold>. <italic><tp:taxon-name><tp:taxon-name-part taxon-name-part-type="genus" reg="Onycholabis">O.</tp:taxon-name-part> <tp:taxon-name-part taxon-name-part-type="species" reg="hainanus">hainanus</tp:taxon-name-part></tp:taxon-name></italic> Bolkiboev &amp; Liang, sp. nov. (male); <bold>G, H, I</bold>. <italic><tp:taxon-name><tp:taxon-name-part taxon-name-part-type="genus" reg="Onycholabis">O.</tp:taxon-name-part> <tp:taxon-name-part taxon-name-part-type="species" reg="cheni">cheni</tp:taxon-name-part></tp:taxon-name></italic> Bolkiboev &amp; Liang, sp. nov. (female). <bold>A, D, G</bold>. protarsi of <italic><tp:taxon-name><tp:taxon-name-part taxon-name-part-type="genus" reg="Onycholabis">Onycholabis</tp:taxon-name-part></tp:taxon-name></italic> spp.; <bold>B, E, H</bold>. mesotarsi of <italic><tp:taxon-name><tp:taxon-name-part taxon-name-part-type="genus" reg="Onycholabis">Onycholabis</tp:taxon-name-part></tp:taxon-name></italic> spp.; <bold>C, F, I</bold>. metatarsi of <italic><tp:taxon-name><tp:taxon-name-part taxon-name-part-type="genus" reg="Onycholabis">Onycholabis</tp:taxon-name-part></tp:taxon-name></italic> spp. Abbreviations: <abbrev xmlns:xlink="http://www.w3.org/1999/xlink" xlink:title="latero-apical setae of all tarsomeres" xlink:type="simple">LAS</abbrev> – latero-apical setae; <abbrev xmlns:xlink="http://www.w3.org/1999/xlink" xlink:title="dorso-apical setae of all tarsomeres" xlink:type="simple">DAS</abbrev> – dorso-apical setae. Scale bar: 0.2 mm.</p></caption><graphic xmlns:xlink="http://www.w3.org/1999/xlink" xlink:href="zookeys-1282-245_article-186433__-g004.jpg" id="oo_1681583.jpg" position="float" orientation="portrait" xlink:type="simple"><uri content-type="original_file" xlink:type="simple">https://binary.pensoft.net/fig/1681583</uri></graphic></fig><fig id="F2" position="float" orientation="portrait"><object-id xmlns:xlink="http://www.w3.org/1999/xlink" content-type="doi" xlink:type="simple">10.3897/zookeys.1282.186433.figure2</object-id><object-id xmlns:xlink="http://www.w3.org/1999/xlink" content-type="arpha" xlink:type="simple">4739FF0B-B43A-5145-B76D-9625B217D2D7</object-id><label>Figure 2.</label><caption><p>Holotype male genitalia of <italic><tp:taxon-name><tp:taxon-name-part taxon-name-part-type="genus" reg="Onycholabis">Onycholabis</tp:taxon-name-part></tp:taxon-name></italic> spp. <bold>A</bold>. <italic><tp:taxon-name><tp:taxon-name-part taxon-name-part-type="genus" reg="Onycholabis">O.</tp:taxon-name-part> <tp:taxon-name-part taxon-name-part-type="species" reg="tengjhihensis">tengjhihensis</tp:taxon-name-part></tp:taxon-name></italic> Bolkiboev &amp; Liang, sp. nov.; <bold>B</bold>. <italic><tp:taxon-name><tp:taxon-name-part taxon-name-part-type="genus" reg="Onycholabis">O.</tp:taxon-name-part> <tp:taxon-name-part taxon-name-part-type="species" reg="tengjhihensis">tengjhihensis</tp:taxon-name-part></tp:taxon-name></italic> Bolkiboev &amp; Liang, sp. nov.; <bold>C</bold>. <italic><tp:taxon-name><tp:taxon-name-part taxon-name-part-type="genus" reg="Onycholabis">O.</tp:taxon-name-part> <tp:taxon-name-part taxon-name-part-type="species" reg="hainanus">hainanus</tp:taxon-name-part></tp:taxon-name></italic> Bolkiboev &amp; Liang, sp. nov.; <bold>D</bold>. <italic><tp:taxon-name><tp:taxon-name-part taxon-name-part-type="genus" reg="Onycholabis">O.</tp:taxon-name-part> <tp:taxon-name-part taxon-name-part-type="species" reg="hainanus">hainanus</tp:taxon-name-part></tp:taxon-name></italic> Bolkiboev &amp; Liang, sp. nov.; <bold>E</bold>. <italic><tp:taxon-name><tp:taxon-name-part taxon-name-part-type="genus" reg="Onycholabis">O.</tp:taxon-name-part> <tp:taxon-name-part taxon-name-part-type="species" reg="cheni">cheni</tp:taxon-name-part></tp:taxon-name></italic> Bolkiboev &amp; Liang, sp. nov.; <bold>F</bold>. <italic><tp:taxon-name><tp:taxon-name-part taxon-name-part-type="genus" reg="Onycholabis">O.</tp:taxon-name-part> <tp:taxon-name-part taxon-name-part-type="species" reg="cheni">cheni</tp:taxon-name-part></tp:taxon-name></italic> Bolkiboev &amp; Liang, sp. nov. <bold>A, C, E</bold>. In lateral view; <bold>B, D, F</bold>. In dorsal view. Abbreviations: bl - basal lobe, al – apical lamella, <abbrev xmlns:xlink="http://www.w3.org/1999/xlink" xlink:title="apical orifice" xlink:type="simple">ao</abbrev> – apical orifice; pms – parameres; lp – left paramere; rp – right paramere, h- hook (apophyse). Scale bar: 1.00 mm.</p></caption><graphic xmlns:xlink="http://www.w3.org/1999/xlink" xlink:href="zookeys-1282-245_article-186433__-g002.jpg" id="oo_1681581.jpg" position="float" orientation="portrait" xlink:type="simple"><uri content-type="original_file" xlink:type="simple">https://binary.pensoft.net/fig/1681581</uri></graphic></fig><fig id="F3" position="float" orientation="portrait"><object-id xmlns:xlink="http://www.w3.org/1999/xlink" content-type="doi" xlink:type="simple">10.3897/zookeys.1282.186433.figure3</object-id><object-id xmlns:xlink="http://www.w3.org/1999/xlink" content-type="arpha" xlink:type="simple">C8AD42CF-C156-593E-9301-96FD1EDB18AD</object-id><label>Figure 3.</label><caption><p>Female genitalia and reproductive tract of <italic><tp:taxon-name><tp:taxon-name-part taxon-name-part-type="genus" reg="Onycholabis">Onycholabis</tp:taxon-name-part></tp:taxon-name></italic> spp. <bold>A, B</bold>. <italic><tp:taxon-name><tp:taxon-name-part taxon-name-part-type="genus" reg="Onycholabis">O.</tp:taxon-name-part> <tp:taxon-name-part taxon-name-part-type="species" reg="tengjhihensis">tengjhihensis</tp:taxon-name-part></tp:taxon-name></italic> Bolkiboev &amp; Liang, sp. nov.; <bold>C, D</bold>. <italic><tp:taxon-name><tp:taxon-name-part taxon-name-part-type="genus" reg="Onycholabis">O.</tp:taxon-name-part> <tp:taxon-name-part taxon-name-part-type="species" reg="hainanus">hainanus</tp:taxon-name-part></tp:taxon-name></italic> Bolkiboev &amp; Liang, sp. nov.; <bold>E, F</bold>. <italic><tp:taxon-name><tp:taxon-name-part taxon-name-part-type="genus" reg="Onycholabis">O.</tp:taxon-name-part> <tp:taxon-name-part taxon-name-part-type="species" reg="cheni">cheni</tp:taxon-name-part></tp:taxon-name></italic> Bolkiboev &amp; Liang, sp. nov. Abbreviations: <abbrev xmlns:xlink="http://www.w3.org/1999/xlink" xlink:title="basal gonocoxite" xlink:type="simple">cx1</abbrev> – basal gonocoxite; <abbrev xmlns:xlink="http://www.w3.org/1999/xlink" xlink:title="apical gonocoxite" xlink:type="simple">cx2</abbrev> – apical gonocoxite; <abbrev xmlns:xlink="http://www.w3.org/1999/xlink" xlink:title="common oviduct" xlink:type="simple">co</abbrev> – common oviduct; <abbrev xmlns:xlink="http://www.w3.org/1999/xlink" xlink:title="bursa copulatrix" xlink:type="simple">bc</abbrev> – bursa copulatrix; <abbrev xmlns:xlink="http://www.w3.org/1999/xlink" xlink:title="vagina" xlink:type="simple">vg</abbrev> – vagina; <abbrev xmlns:xlink="http://www.w3.org/1999/xlink" xlink:title="spermatheca" xlink:type="simple">sp</abbrev> – spermatheca; <abbrev xmlns:xlink="http://www.w3.org/1999/xlink" xlink:title="spermathecal gland" xlink:type="simple">sp.gl</abbrev> – spermathecal gland. Scale bars: 0.5 mm (<bold>A, C, E</bold>); 0.2 mm (<bold>B, D, F</bold>).</p></caption><graphic xmlns:xlink="http://www.w3.org/1999/xlink" xlink:href="zookeys-1282-245_article-186433__-g003.jpg" id="oo_1681582.jpg" position="float" orientation="portrait" xlink:type="simple"><uri content-type="original_file" xlink:type="simple">https://binary.pensoft.net/fig/1681582</uri></graphic></fig><fig id="F8" position="float" orientation="portrait"><object-id xmlns:xlink="http://www.w3.org/1999/xlink" content-type="doi" xlink:type="simple">10.3897/zookeys.1282.186433.figure8</object-id><object-id xmlns:xlink="http://www.w3.org/1999/xlink" content-type="arpha" xlink:type="simple">BE21DB19-6448-5734-B6D3-265CB7270A71</object-id><label>Figure 8.</label><caption><p>Distribution maps of the new <italic><tp:taxon-name><tp:taxon-name-part taxon-name-part-type="genus" reg="Onycholabis">Onycholabis</tp:taxon-name-part></tp:taxon-name></italic> species in <bold>A</bold>. Hainan and <bold>B</bold>. Taiwan.</p></caption><graphic xmlns:xlink="http://www.w3.org/1999/xlink" xlink:href="zookeys-1282-245_article-186433__-g008.jpg" id="oo_1681587.jpg" position="float" orientation="portrait" xlink:type="simple"><uri content-type="original_file" xlink:type="simple">https://binary.pensoft.net/fig/1681587</uri></graphic></fig><fig id="F10" position="float" orientation="portrait"><object-id xmlns:xlink="http://www.w3.org/1999/xlink" content-type="doi" xlink:type="simple">10.3897/zookeys.1282.186433.figure10</object-id><object-id xmlns:xlink="http://www.w3.org/1999/xlink" content-type="arpha" xlink:type="simple">B1ED0A1A-FBB3-57FA-909D-93961851DF14</object-id><label>Figure 10.</label><caption><p>Habitat of <italic><tp:taxon-name><tp:taxon-name-part taxon-name-part-type="genus" reg="Onycholabis">Onycholabis</tp:taxon-name-part> <tp:taxon-name-part taxon-name-part-type="species" reg="cheni">cheni</tp:taxon-name-part></tp:taxon-name></italic> Bolkiboev &amp; Liang, sp. nov. (Photo by S.P. Wu).</p></caption><graphic xmlns:xlink="http://www.w3.org/1999/xlink" xlink:href="zookeys-1282-245_article-186433__-g010.jpg" id="oo_1681589.jpg" position="float" orientation="portrait" xlink:type="simple"><uri content-type="original_file" xlink:type="simple">https://binary.pensoft.net/fig/1681589</uri></graphic></fig></tp:treatment-sec></tp:taxon-treatment>
