# Supplementary material for: Three new species of genus Onycholabis Bates, 1873 (Coleoptera, Carabidae, Platynini) based on morphological and molecular data
Source: Zookeys. 2026 Jun 16;1282:245–66. doi: 10.3897/zookeys.1282.186433 (PMC13291769; doi:10.3897/zookeys.1282.186433)
Supplement: Supplementary material 1 — Table of localities [file zookeys-1282-245_article-186433__-s001.csv]

Name	Country	Province	County	Locality	decimalLatitude	decimalLongitude	elevation	recordedBy	typeStatus	Remarks
Onycholabis tengjhihensis sp. nov.	China	Taiwan Province	Kaohsiung City	Taoyuan District, Baoshan Township, Tengjhih	23.05667	120.73917	1220	C.C. Chen	holotype
Onycholabis tengjhihensis sp. nov.	China	Taiwan Province	Ilan County	Tatung Township				C.C. Chen	paratype	no precise info
Onycholabis tengjhihensis sp. nov.	China	Taiwan Province	Nantou County	Chushan town, Shanlinxi				C.C. Chen	paratype	no precise info
Onycholabis tengjhihensis sp. nov.	China	Taiwan Province	Taoyuan County	Fuhsing Township, Lalashan				C.C. Chen	paratype	no precise info
Onycholabis tengjhihensis sp. nov.	China	Taiwan Province	Taitung County	Haituan Township, Wulu Village				W.S. Lin	paratype	no precise info
Onycholabis tengjhihensis sp. nov.	China	Taiwan Province	Pingtung County	Taiwu Township, Peidawushan	22.61417	120.79361	1200	Y.T. Chung; C.C. Chen	paratype
Onycholabis tengjhihensis sp. nov.	China	Taiwan Province	Taitung County	Peinan Township, Likia Forest Road				W.I. Chou	paratype	no precise info
Onycholabis hainanus sp. nov.	China	Hainan Province	Baisha County	Yuanmen Township, Yinggezui Station	19.05208	109.5648	600	H.B. Liang	holotype
Onycholabis hainanus sp. nov.	China	Hainan Province	Baisha County	Yuanmen Township, Yinggezui Station	19.05208	109.5648	600	H.B. Liang	paratype
Onycholabis hainanus sp. nov.	China	Hainan Province	Baisha County	Yuanmen Township, Yinggezui Station	19.05208	109.5648	600	H.B. Liang	paratype
Onycholabis hainanus sp. nov.	China	Hainan Province	Lingshui County	Diaoluoshan, Xin-an	18.7251	109.86861	921	H.B. Liang	paratype
Onycholabis cheni sp. nov.	China	Taiwan Province	Keelung City	Nuannuan District, Laoliaokeng	25.0667	121.7633	290	S.P. Wu	holotype
Onycholabis cheni sp. nov.	China	Taiwan Province	Keelung City	Nuannuan District, Laoliaokeng	25.0667	121.7633	290	S.P. Wu	paratype
Onycholabis cheni sp. nov.	China	Taiwan Province	Keelung City	Nuannuan District, Laoliaokeng	25.0667	121.7633	290	S.P. Wu	paratype
Onycholabis cheni sp. nov.	China	Taiwan Province	Keelung City	Nuannuan District, Laoliaokeng	25.0667	121.7633	290	S.P. Wu	paratype
Onycholabis cheni sp. nov.	China	Taiwan Province	Chiayi County	Chuchi Township, Zhonghe branch of Alishan highway	23.49075	120.69969	1388	H.B. Liang	paratype
Onycholabis cheni sp. nov.	China	Taiwan Province	Nantou County	Luku Township, Shanlinxi (Sun-Link-Sea)	23.6394	120.7797	1350	B.H. Kuo; S.P. Wu; Y.T. Chung	paratype
Onycholabis cheni sp. nov.	China	Taiwan Province	Pingtung County	Wutai	22.7539	120.7828	1000	B.H. Kuo; Y.T. Chung	paratype
Onycholabis cheni sp. nov.	China	Taiwan Province	New Taipei City	Shihmen District, Laomei riverside				S.P. Wu	paratype	no precise info
